# Supplementary material for: The Cytogenetic Profile of Primary and Secondary Plasma Cell Leukemia: Etiopathogenetic Perspectives, Prognostic Impact and Clinical Relevance to Newly Diagnosed Multiple Myeloma with Differential Circulating Clonal Plasma Cells
Source: Biomedicines. 2022 Jan 19;10(2):209. doi: 10.3390/biomedicines10020209 (PMC8869452; doi:10.3390/biomedicines10020209)
Supplement: Supplementary file 1 [file biomedicines-10-00209-s001.zip]

Archive with 1 entries (1 files):
- biomedicines-1501487-supplementary.pdf
